# Supplementary material for: The Spread of Lone Star Ticks (Amblyomma americanum) and Persistence of Blacklegged Ticks (Ixodes scapularis) on a Coastal Island in Massachusetts, USA
Source: Insects. 2024 Sep 17;15(9):709. doi: 10.3390/insects15090709 (PMC11432020; doi:10.3390/insects15090709)
Supplement: Supplementary file 1 [file insects-15-00709-s001.zip]

Archive with 1 entries (1 files):
- insects-3183494-supplementary.pdf
